# Supplementary material for: Targeting Phospholipase D Pharmacologically Prevents Phagocytic Function Loss of Retinal Pigment Epithelium Cells Exposed to High Glucose Levels
Source: Int J Mol Sci. 2022 Oct 5;23(19):11823. doi: 10.3390/ijms231911823 (PMC9570224; doi:10.3390/ijms231911823)
Supplement: Supplementary file 1 [file ijms-23-11823-s001.zip]

Archive with 1 entries (1 files):
- ijms-1936062-supplementary.pdf
